# Supplementary material for: Pore Extractor 2D: An ImageJ toolkit for quantifying cortical pore morphometry on histological bone images, with application to intraskeletal and regional patterning
Source: Am J Biol Anthropol. 2022 Sep 14;179(3):365–85. doi: 10.1002/ajpa.24618 (PMC9826150; doi:10.1002/ajpa.24618)
Supplement: Supplementary file 1 — Appendix S1 Supporting Information [file AJPA-179-365-s001.zip]

Archive with 2 entries (2 files):
- AJPA_24618_Cole_Supplement_Final.pdf
- AJPA_24618_Pore_Extractor_2D.ijm
